# Supplementary material for: Prothrombin Time and Activated Partial Thromboplastin Time Testing: A Comparative Effectiveness Study in a Million-Patient Sample
Source: PLoS One. 2015 Aug 11;10(8):e0133317. doi: 10.1371/journal.pone.0133317 (PMC4532488; doi:10.1371/journal.pone.0133317)
Supplement: S1 File — (XLSX) [file pone.0133317.s001.xlsx]

## Sheet: SS2 Cons
							H&Ps with One (1) Indicator suggesting PT Study														H&Ps with Two (2) Indicators suggesting PT Study														H&Ps with Three (3) Indicators suggesting PT Study														H&Ps with One (1) Indicator suggesting aPTT Study
			Aggregate Data Overview			Study Data Set(Both H&Ps & Labs Available)	Bleeding History – Labs (PT Done/Not Done)			Warfarin Therapy – Labs (PT Done/Not Done)					Clotting Deficiency - Labs (PT Done/Not Done)			Liver Disease – Labs (PT Done/Not Done)			Bleeding History – Labs (PT Done/Not Done)			Warfarin Therapy – Labs (PT Done/Not Done)					Clotting Deficiency - Labs (PT Done/Not Done)			Liver Disease – Labs (PT Done/Not Done)			Bleeding History – Labs (PT Done/Not Done)			Warfarin Therapy – Labs (PT Done/Not Done)					Clotting Deficiency – Labs (PT Done/Not Done)			Liver Disease – Labs (PT Done/Not Done)			On Heparin – Labs (aPTT Done/Not Done)
	Data For	Number of month	Scheduled Procedures	H&Ps Available	Labs Available	Total	Normal	Abnormal	Total Not Done	Normal	Normal >48 Hoursfrom Procedure	Abnormal	Abnormal >48 Hoursfrom Procedure	Total Not Done	Normal	Abnormal	Total Not Done	Normal	Abnormal	Total Not Done	Normal	Abnormal	Total Not Done	Normal	Normal >48 Hours from Procedure	Abnormal	Abnormal >48 Hours from Procedure	Total Not Done	Normal	Abnormal	Total Not Done	Normal	Abnormal	Total Not Done	Normal	Abnormal	Total Not Done	Normal	Normal >48 Hours from Procedure	Abnormal	Abnormal >48 Hours from Procedure	Total Not Done	Normal	Abnormal	Total Not Done	Normal	Abnormal	Total Not Done	Normal
Christiana Hospital	01/02/2009-12/31/2012	48	78473	62176	47738	43483	51	10	97	25	67	163	662	498	0	0	0	36	25	51	4	8	3	0	4	1	9	5	0	0	0	3	2	5	0	0	0	0	0	0	0	0	0	0	0	0	0	0	1
Community Medical Center	01/02/2009-12/31/2012	48	23846	8397	19200	7325	82	5	52	5	24	11	132	100	0	0	0	10	3	2	0	5	0	0	0	0	6	0	0	0	0	0	1	0	0	0	0	0	0	0	0	0	0	0	0	0	0	0	2
Englewood Hospital & Medical Center	01/02/2009-12/31/2012	48	40439	27780	20792	18579	89	9	166	42	38	82	272	284	0	0	0	56	7	73	5	16	11	5	2	7	12	13	0	0	0	6	7	2	0	1	0	0	0	1	0	0	0	0	0	0	1	0	0
Johns Hopkins Medical Center	01/02/2009-12/31/2012	48	62300	21639	22360	13660	99	7	42	6	41	12	186	110	1	0	0	82	13	30	7	9	6	0	0	1	10	4	0	0	0	7	2	2	1	0	0	0	1	0	0	0	0	0	0	1	0	0	1
Lenox Hill Hospital	01/02/2009-12/31/2012	48	46562	37201	36680	33444	183	19	60	13	59	46	387	133	0	0	0	215	26	78	3	19	9	0	1	3	16	9	0	0	0	2	8	0	0	0	1	0	0	0	0	1	0	0	0	0	0	1	0
Martin Memorial Health Systems	01/04/2010-12/31/2012	36	14554	11199	11248	9726	22	1	54	9	22	11	142	262	0	0	0	25	2	58	1	5	8	0	1	1	5	11	0	0	0	0	1	5	0	0	0	0	0	0	0	0	0	0	0	0	0	0	0
Monmouth Medical Center	01/02/2009-12/31/2012	48	41733	30161	20570	17163	75	11	148	19	20	36	167	147	0	0	0	46	6	69	1	14	4	1	0	6	8	3	0	0	0	0	6	5	0	0	0	0	0	0	0	0	0	0	0	0	0	0	1
Morristown Memorial Hospital	01/02/2009-12/31/2012	48	62234	46570	38040	35028	60	15	243	19	57	110	690	748	0	0	0	62	10	100	3	10	17	0	2	4	6	17	0	0	0	1	0	6	0	0	0	0	0	0	0	0	0	0	0	0	0	0	5
North Shore University Hospital	03/02/2009-12/31/2012	46	55670	21455	15108	11326	19	0	28	3	19	17	171	70	0	1	2	20	1	16	0	4	4	0	0	1	5	3	0	0	0	0	2	1	0	0	0	0	0	0	0	0	0	0	0	0	0	0	4
Overlook Hospital	01/02/2009-12/31/2012	48	29355	19960	19840	15752	81	4	48	13	47	26	283	169	0	0	0	26	6	15	2	2	4	0	2	0	2	4	0	0	0	0	0	0	0	0	0	0	0	0	0	0	0	0	0	0	0	0	1
Temple University Hospital	01/02/2009-12/31/2012	48	28079	19023	14768	13790	172	16	445	12	17	42	98	133	0	0	0	149	42	141	8	13	21	3	2	4	13	9	0	0	0	11	6	18	0	0	0	0	0	0	0	0	0	0	0	0	0	0	2
Washington Hospital Center	01/02/2009-12/31/2012	48	57865	35278	16877	15080	23	3	65	4	33	19	151	84	0	0	0	29	4	64	1	4	7	0	0	0	7	2	0	0	0	1	3	5	0	0	0	0	0	0	0	0	0	0	0	0	0	0	1
Wellington Regional Medical Center	01/02/2009-12/31/2012	48	25518	19590	16200	15260	46	0	37	6	15	31	138	92	0	0	0	40	8	21	4	2	4	1	0	1	0	4	0	0	0	3	1	0	0	0	0	0	0	0	0	0	0	0	0	0	0	0	1
Westchester Medical Center	01/02/2009-12/31/2012	48	31438	19596	11908	11169	45	5	40	7	26	17	138	67	0	0	0	62	25	66	2	10	4	0	1	0	5	3	0	0	0	1	5	3	0	0	0	0	0	0	0	0	0	0	0	0	0	0	0
Wilmington Hospital	01/02/2009-12/31/2012	48	22859	17672	11230	10114	6	0	8	2	3	9	51	51	0	0	0	10	5	17	0	1	0	0	0	0	1	0	0	0	0	0	0	0	0	0	0	0	0	0	0	0	0	0	0	0	0	0	0
Winthrop Hospital	01/04/2010-12/31/2012	36	16804	12192	5129	4236	19	0	8	3	13	11	76	25	0	0	0	10	0	7	0	0	0	0	0	0	0	0	0	0	0	0	0	0	0	0	0	0	0	0	0	0	0	0	0	0	0	0	0
Hospital for Special Surgery	01/02/2009-12/31/2012	48	113646	72806	30833	24531	31	3	25	11	36	31	227	155	0	0	0	68	8	22	2	1	3	0	2	0	2	2	0	0	0	4	1	5	0	0	0	0	0	0	0	0	0	0	0	0	0	0	0
Manhattan Eye, Ear, & Throat Hospital	01/02/2009-12/31/2012	48	42311	33359	27955	27229	60	6	35	7	48	20	276	120	0	0	0	100	15	52	3	9	2	0	0	0	8	2	0	0	0	3	1	0	0	0	0	0	0	0	0	0	0	0	0	0	0	0	0
Massachusetts Eye and Ear Infirmary	01/02/2009-12/31/2012	48	59407	53525	31094	30857	39	3	221	23	139	43	451	695	0	0	1	96	11	368	20	11	35	4	11	3	17	32	0	0	0	13	9	33	1	2	3	0	1	0	2	3	0	0	0	1	2	3	1
Christiana Surgicenter	01/02/2009-12/31/2012	48	37414	28732	15497	14302	7	1	38	0	7	19	18	53	0	0	0	0	1	16	0	0	2	0	0	0	0	1	0	0	0	0	0	1	0	0	0	0	0	0	0	0	0	0	0	0	0	0	0
Johns Hopkins Outpatient Center	01/02/2009-12/31/2012	48	26411	11385	9065	5968	76	3	37	2	10	5	50	22	1	0	0	25	6	24	4	4	1	0	2	0	3	1	0	0	0	2	1	0	0	0	0	0	0	0	0	0	0	0	0	0	0	0	0
Martin Memorial - Surgery Center	01/04/2010-12/31/2012	36	9737	2539	2549	1850	2	0	8	1	4	1	7	11	0	0	0	1	0	8	1	1	1	0	0	0	1	0	0	0	0	1	0	1	0	0	0	0	0	0	0	0	0	0	0	0	0	0	0
Morristown Memorial Hospital ASC	01/02/2009-12/31/2012	48	27392	19148	9652	8509	4	0	19	3	4	2	41	65	0	0	0	3	1	24	0	0	2	0	0	0	0	1	0	0	0	0	0	1	0	0	0	0	0	0	0	0	0	0	0	0	0	0	0
North Shore - The Schwartz Ambulatory Surgery Center	03/02/2009-12/31/2012	46	29469	12215	7286	5902	2	1	6	0	1	0	54	13	0	1	0	3	2	12	1	0	1	0	0	0	0	1	0	0	0	1	0	0	0	0	0	0	0	0	0	0	0	0	0	0	0	0	0
Overlook Hospital ASC	01/02/2009-12/31/2012	48	18247	10123	7719	6324	9	1	14	2	15	5	96	66	0	0	0	5	4	7	1	2	2	0	0	0	2	3	0	0	0	1	0	1	0	0	0	0	0	0	0	0	0	0	0	0	0	0	0
Wilmington Hospital - Roxana Cannon Arsht Surgicenter	01/02/2009-12/31/2012	48	21001	16377	8870	8337	2	0	13	0	1	6	15	41	0	0	0	4	1	19	0	0	0	0	0	0	0	0	0	0	0	0	0	0	0	0	0	0	0	0	0	0	0	0	0	0	0	0	0
Winthrop Hospital - ASU	01/04/2010-12/31/2012	36	30708	11951	3777	3054	0	0	2	1	3	3	13	8	0	0	0	3	1	4	0	0	0	0	0	0	0	0	0	0	0	0	0	0	0	0	0	0	0	0	0	0	0	0	0	0	0	0	0
[truncated: 87 more columns]

## Sheet: AggData
	Aggregate Data for H&P/Lab Data (Where H&P Source is PCP) DO NOT INPUT ON THIS PAGE
					Medical Clearance Data Residing on MMF									---H&Ps with One (1) Indicator suggesting PT Study -- as a Diagnostic or Confirmation Test---																															---H&Ps with One (1) Indicator suggesting PT Study -- as a Diagnostic or Confirmation Test---		---H&Ps with Two (2) Indicators suggesting PT Study -- as a Diagnostic or Confirmation Test---
										Study Data Set (Both H&Ps & Labs Available)				Bleeding History						Warfarin Therapy								Clotting Deficiency						Liver Disease						Summary							Bleeding History
							Aggregate Data Overview							Labs					H&Ps with 1 PT Indicator	Labs							H&Ps with 1 PT Indicator	Labs					H&Ps with 1 PT Indicator	Labs					H&Ps with 1 PT Indicator	Labs					H&Ps with 1 PT Indicator		Labs
	Hospital				Data Period	# Months	Scheduled Procedures	H&Ps Available	Labs Available	Total	H&P Source Hospital PAT	H&P Source PCP		Normal	Abnormal		Done	Not Done		Normal <48 Hours from Procedure	Normal >48 Hours from Procedure	Abnormal <48 Hours from Procedure	Abnormal >48 Hours from Procedure	Total Abnormal	Done	Not Done		Normal	Abnormal		Done	Not Done		Normal	Abnormal		Done	Not Done		Normal	Abnormal		Done	Not Done			Normal	Abnormal
1	Christiana Hospital				01/02/2009-12/31/2012	48	78473	62176	47738	43483				51	10	0.163934	61	97	158	25	67	163	662	825	917	498	1415	0	0	NA	0	0	0	36	25	0.409836	61	51	112	179	860	0.827719	1039	646	1685		4	8	0.666667
2	Community Medical Center				01/02/2009-12/31/2012	48	23846	8397	19200	7325				82	5	0.0574713	87	52	139	5	24	11	132	143	172	100	272	0	0	NA	0	0	0	10	3	0.230769	13	2	15	121	151	0.555147	272	154	426		0	5	1
3	Englewood Hospital & Medical Center				01/02/2009-12/31/2012	48	40439	27780	20792	18579				89	9	0.0918367	98	166	264	42	38	82	272	354	434	284	718	0	0	NA	0	0	0	56	7	0.111111	63	73	136	225	370	0.621849	595	523	1118		5	16	0.761905
4	Johns Hopkins Medical Center				01/02/2009-12/31/2012	48	62300	21639	22360	13660				99	7	0.0660377	106	42	148	6	41	12	186	198	245	110	355	1	0	NA	1	0	1	82	13	0.136842	95	30	125	229	218	0.487696	447	182	629		7	9	0.5625
5	Lenox Hill Hospital				01/02/2009-12/31/2012	48	46562	37201	36680	33444				183	19	0.0940594	202	60	262	13	59	46	387	433	505	133	638	0	0	NA	0	0	0	215	26	0.107884	241	78	319	470	478	0.504219	948	271	1219		3	19	0.863636
6	Martin Memorial Health Systems				01/04/2010-12/31/2012	36	14554	11199	11248	9726				22	1	0.0434783	23	54	77	9	22	11	142	153	184	262	446	0	0	NA	0	0	0	25	2	0.0740741	27	58	85	78	156	0.666667	234	374	608		1	5	0.833333
7	Monmouth Medical Center				01/02/2009-12/31/2012	48	41733	30161	20570	17163				75	11	0.127907	86	148	234	19	20	36	167	203	242	147	389	0	0	NA	0	0	0	46	6	0.115385	52	69	121	160	220	0.578947	380	364	744		1	14	0.933333
8	Morristown Memorial Hospital				01/02/2009-12/31/2012	48	62234	46570	38040	35028				60	15	0.2	75	243	318	19	57	110	690	800	876	748	1624	0	0	NA	0	0	0	62	10	0.138889	72	100	172	198	825	0.806452	1023	1091	2114		3	10	0.769231
9	North Shore University Hospital				03/02/2009-12/31/2012	46	55670	21455	15108	11326				19	0	NA	19	28	47	3	19	17	171	188	210	70	280	0	1	1	1	2	3	20	1	0.047619	21	16	37	61	190	0.756972	251	116	367		0	4	1
10	Overlook Hospital				01/02/2009-12/31/2012	48	29355	19960	19840	15752				81	4	0.0470588	85	48	133	13	47	26	283	309	369	169	538	0	0	NA	0	0	0	26	6	0.1875	32	15	47	167	319	0.656379	486	232	718		2	2	0.5
11	Temple University Hospital				01/02/2009-12/31/2012	48	28079	19023	14768	13790				172	16	0.0851064	188	445	633	12	17	42	98	140	169	133	302	0	0	NA	0	0	0	149	42	0.219895	191	141	332	350	198	0.361314	548	719	1267		8	13	0.619048
12	Washington Hospital Center				01/02/2009-12/31/2012	48	57865	35278	16877	15080				23	3	0.115385	26	65	91	4	33	19	151	170	207	84	291	0	0	NA	0	0	0	29	4	0.121212	33	64	97	89	177	0.665414	266	213	479		1	4	0.8
13	Wellington Regional Medical Center				01/02/2009-12/31/2012	48	25518	19590	16200	15260				46	0	NA	46	37	83	6	15	31	138	169	190	92	282	0	0	NA	0	0	0	40	8	0.166667	48	21	69	107	177	0.623239	284	150	434		4	2	0.333333
14	Westchester Medical Center				01/02/2009-12/31/2012	48	31438	19596	11908	11169				45	5	0.1	50	40	90	7	26	17	138	155	188	67	255	0	0	NA	0	0	0	62	25	0.287356	87	66	153	140	185	0.569231	325	173	498		2	10	0.833333
15	Wilmington Hospital				01/02/2009-12/31/2012	48	22859	17672	11230	10114				6	0	NA	6	8	14	2	3	9	51	60	65	51	116	0	0	NA	0	0	0	10	5	0.333333	15	17	32	21	65	0.755814	86	76	162		0	1	1
16	Winthrop Hospital				01/04/2010-12/31/2012	36	16804	12192	5129	4236				19	0	NA	19	8	27	3	13	11	76	87	103	25	128	0	0	NA	0	0	0	10	0	NA	10	7	17	45	87	0.659091	132	40	172		0	0	NA
17	Hospital for Special Surgery				01/02/2009-12/31/2012	48	113646	72806	30833	24531				31	3	0.0882353	34	25	59	11	36	31	227	258	305	155	460	0	0	NA	0	0	0	68	8	0.105263	76	22	98	146	269	0.648193	415	202	617		2	1	0.333333
18	Manhattan Eye, Ear, & Throat Hospital				01/02/2009-12/31/2012	48	42311	33359	27955	27229				60	6	0.0909091	66	35	101	7	48	20	276	296	351	120	471	0	0	NA	0	0	0	100	15	0.130435	115	52	167	215	317	0.595865	532	207	739		3	9	0.75
19	Massachusetts Eye and Ear Infirmary				01/02/2009-12/31/2012	48	59407	53525	31094	30857				39	3	0.0714286	42	221	263	23	139	43	451	494	656	695	1351	0	0	NA	0	1	1	96	11	0.102804	107	368	475	297	508	0.631056	805	1285	2090		20	11	0.354839
20	Christiana Surgicenter				01/02/2009-12/31/2012	48	37414	28732	15497	14302				7	1	0.125	8	38	46	0	7	19	18	37	44	53	97	0	0	NA	0	0	0	0	1	1	1	16	17	14	39	0.735849	53	107	160		0	0	NA
21	Johns Hopkins Outpatient Center				01/02/2009-12/31/2012	48	26411	11385	9065	5968				76	3	0.0379747	79	37	116	2	10	5	50	55	67	22	89	1	0	NA	1	0	1	25	6	0.193548	31	24	55	114	64	0.359551	178	83	261		4	4	0.5
22	Martin Memorial - Surgery Center				01/04/2010-12/31/2012	36	9737	2539	2549	1850				2	0	NA	2	8	10	1	4	1	7	8	13	11	24	0	0	NA	0	0	0	1	0	NA	1	8	9	8	8	0.5	16	27	43		1	1	0.5
23	Morristown Memorial Hospital ASC				01/02/2009-12/31/2012	48	27392	19148	9652	8509				4	0	NA	4	19	23	3	4	2	41	43	50	65	115	0	0	NA	0	0	0	3	1	0.25	4	24	28	14	44	0.758621	58	108	166		0	0	NA
24	North Shore - The Schwartz Ambulatory Surgery Center				03/02/2009-12/31/2012	46	29469	12215	7286	5902				2	1	0.333333	3	6	9	0	1	0	54	54	55	13	68	0	1	1	1	0	1	3	2	0.4	5	12	17	6	58	0.90625	64	31	95		1	0	NA
25	Overlook Hospital ASC				01/02/2009-12/31/2012	48	18247	10123	7719	6324				9	1	0.1	10	14	24	2	15	5	96	101	118	66	184	0	0	NA	0	0	0	5	4	0.444444	9	7	16	31	106	0.773723	137	87	224		1	2	0.666667
26	Wilmington Hospital - Roxana Cannon Arsht Surgicenter				01/02/2009-12/31/2012	48	21001	16377	8870	8337				2	0	NA	2	13	15	0	1	6	15	21	22	41	63	0	0	NA	0	0	0	4	1	0.2	5	19	24	7	22	0.758621	29	73	102		0	0	NA
27	Winthrop Hospital - ASU				01/04/2010-12/31/2012	36	30708	11951	3777	3054				0	0	NA	0	2	2	1	3	3	13	16	20	8	28	0	0	NA	0	0	0	3	1	0.25	4	4	8	7	17	0.708333	24	14	38		0	0	NA
																																								46
																																								0
																																								19
																																								20
																																								75
																																								160
		Total					1053472	682049	481985	411998	0	0		1304	123	0.0861948	1427	1959	3386	238	769	778	4992	5770	6777	4222	10999	2	2	0.5	4	3	7	1186	233	0.1642	1419	1364	2783	3819	6128	0.636543	9627	7548	17175		73	150	0.672646
1	2	3	4	5	6	7	8	9	10	11	12	13	14	15	16	17	18	19	20	21	22	23	24	25	26	27	28	29	30	31	32	33	34	35	36	37	38	39	40	41	42	43	44	45	46	47	48	49	50
[truncated: 194 more columns]

## Sheet: Table A
	Aggregate Data for H&P/Lab Data
					Medical Clearance Data Residing on MMF									---H&Ps with One (1) finding suggesting PT Study -- as a Diagnostic or Confirmation Test---																															---H&Ps with One (1) finding suggesting PT Study -- as a Diagnostic or Confirmation Test---		---H&Ps with Two (2) findings suggesting PT Study -- as a Diagnostic or Confirmation Test---
										Study Data Set (Both H&Ps & Labs Available)				Bleeding History						Warfarin Therapy								Clotting Deficiency						Liver Disease						Summary							Bleeding History
							Aggregate Data Overview							Labs					H&Ps with 1 PT finding	Labs							H&Ps with 1 PT finding	Labs					H&Ps with 1 PT finding	Labs					H&Ps with 1 PT finding	Labs					H&Ps with 1 PT finding		Labs
	Hospital				Data Period	# Months	Scheduled Procedures	H&Ps Available	Labs Available	Total	H&P Source Hospital PAT	H&P Source PCP		Normal	Abnormal		Done	Not Done		Normal <48 Hours from Procedure	Normal >48 Hours from Procedure	Abnormal <48 Hours from Procedure	Abnormal >48 Hours from Procedure	Total Abnormal	Done	Not Done		Normal	Abnormal		Done	Not Done		Normal	Abnormal		Done	Not Done		Normal	Abnormal		Done	Not Done			Normal	Abnormal
1	1				01/02/2009-12/31/2012	48	78473	62176	47738	43483				51	10	0.163934	61	97	158	25	67	163	662	825	917	498	1415	0	0	NA	0	0	0	36	25	0.409836	61	51	112	179	860	0.827719	1039	646	1685		4	8	0.666667
2	2				01/02/2009-12/31/2012	48	23846	8397	19200	7325				82	5	0.0574713	87	52	139	5	24	11	132	143	172	100	272	0	0	NA	0	0	0	10	3	0.230769	13	2	15	121	151	0.555147	272	154	426		0	5	1
3	3				01/02/2009-12/31/2012	48	40439	27780	20792	18579				89	9	0.0918367	98	166	264	42	38	82	272	354	434	284	718	0	0	NA	0	0	0	56	7	0.111111	63	73	136	225	370	0.621849	595	523	1118		5	16	0.761905
4	4				01/02/2009-12/31/2012	48	62300	21639	22360	13660				99	7	0.0660377	106	42	148	6	41	12	186	198	245	110	355	1	0	NA	1	0	1	82	13	0.136842	95	30	125	229	218	0.487696	447	182	629		7	9	0.5625
5	5				01/02/2009-12/31/2012	48	46562	37201	36680	33444				183	19	0.0940594	202	60	262	13	59	46	387	433	505	133	638	0	0	NA	0	0	0	215	26	0.107884	241	78	319	470	478	0.504219	948	271	1219		3	19	0.863636
6	6				01/04/2010-12/31/2012	36	14554	11199	11248	9726				22	1	0.0434783	23	54	77	9	22	11	142	153	184	262	446	0	0	NA	0	0	0	25	2	0.0740741	27	58	85	78	156	0.666667	234	374	608		1	5	0.833333
7	7				01/02/2009-12/31/2012	48	41733	30161	20570	17163				75	11	0.127907	86	148	234	19	20	36	167	203	242	147	389	0	0	NA	0	0	0	46	6	0.115385	52	69	121	160	220	0.578947	380	364	744		1	14	0.933333
8	8				01/02/2009-12/31/2012	48	62234	46570	38040	35028				60	15	0.2	75	243	318	19	57	110	690	800	876	748	1624	0	0	NA	0	0	0	62	10	0.138889	72	100	172	198	825	0.806452	1023	1091	2114		3	10	0.769231
9	9				03/02/2009-12/31/2012	46	55670	21455	15108	11326				19	0	NA	19	28	47	3	19	17	171	188	210	70	280	0	1	1	1	2	3	20	1	0.047619	21	16	37	61	190	0.756972	251	116	367		0	4	1
10	10				01/02/2009-12/31/2012	48	29355	19960	19840	15752				81	4	0.0470588	85	48	133	13	47	26	283	309	369	169	538	0	0	NA	0	0	0	26	6	0.1875	32	15	47	167	319	0.656379	486	232	718		2	2	0.5
11	11				01/02/2009-12/31/2012	48	28079	19023	14768	13790				172	16	0.0851064	188	445	633	12	17	42	98	140	169	133	302	0	0	NA	0	0	0	149	42	0.219895	191	141	332	350	198	0.361314	548	719	1267		8	13	0.619048
12	12				01/02/2009-12/31/2012	48	57865	35278	16877	15080				23	3	0.115385	26	65	91	4	33	19	151	170	207	84	291	0	0	NA	0	0	0	29	4	0.121212	33	64	97	89	177	0.665414	266	213	479		1	4	0.8
13	13				01/02/2009-12/31/2012	48	25518	19590	16200	15260				46	0	NA	46	37	83	6	15	31	138	169	190	92	282	0	0	NA	0	0	0	40	8	0.166667	48	21	69	107	177	0.623239	284	150	434		4	2	0.333333
14	14				01/02/2009-12/31/2012	48	31438	19596	11908	11169				45	5	0.1	50	40	90	7	26	17	138	155	188	67	255	0	0	NA	0	0	0	62	25	0.287356	87	66	153	140	185	0.569231	325	173	498		2	10	0.833333
15	15				01/02/2009-12/31/2012	48	22859	17672	11230	10114				6	0	NA	6	8	14	2	3	9	51	60	65	51	116	0	0	NA	0	0	0	10	5	0.333333	15	17	32	21	65	0.755814	86	76	162		0	1	1
16	16				01/04/2010-12/31/2012	36	16804	12192	5129	4236				19	0	NA	19	8	27	3	13	11	76	87	103	25	128	0	0	NA	0	0	0	10	0	NA	10	7	17	45	87	0.659091	132	40	172		0	0	NA
17	17				01/02/2009-12/31/2012	48	113646	72806	30833	24531				31	3	0.0882353	34	25	59	11	36	31	227	258	305	155	460	0	0	NA	0	0	0	68	8	0.105263	76	22	98	146	269	0.648193	415	202	617		2	1	0.333333
18	18				01/02/2009-12/31/2012	48	42311	33359	27955	27229				60	6	0.0909091	66	35	101	7	48	20	276	296	351	120	471	0	0	NA	0	0	0	100	15	0.130435	115	52	167	215	317	0.595865	532	207	739		3	9	0.75
19	19				01/02/2009-12/31/2012	48	59407	53525	31094	30857				39	3	0.0714286	42	221	263	23	139	43	451	494	656	695	1351	0	0	NA	0	1	1	96	11	0.102804	107	368	475	297	508	0.631056	805	1285	2090		20	11	0.354839
20	20				01/02/2009-12/31/2012	48	37414	28732	15497	14302				7	1	0.125	8	38	46	0	7	19	18	37	44	53	97	0	0	NA	0	0	0	0	1	1	1	16	17	14	39	0.735849	53	107	160		0	0	NA
21	21				01/02/2009-12/31/2012	48	26411	11385	9065	5968				76	3	0.0379747	79	37	116	2	10	5	50	55	67	22	89	1	0	NA	1	0	1	25	6	0.193548	31	24	55	114	64	0.359551	178	83	261		4	4	0.5
22	22				01/04/2010-12/31/2012	36	9737	2539	2549	1850				2	0	NA	2	8	10	1	4	1	7	8	13	11	24	0	0	NA	0	0	0	1	0	NA	1	8	9	8	8	0.5	16	27	43		1	1	0.5
23	23				01/02/2009-12/31/2012	48	27392	19148	9652	8509				4	0	NA	4	19	23	3	4	2	41	43	50	65	115	0	0	NA	0	0	0	3	1	0.25	4	24	28	14	44	0.758621	58	108	166		0	0	NA
24	24				03/02/2009-12/31/2012	46	29469	12215	7286	5902				2	1	0.333333	3	6	9	0	1	0	54	54	55	13	68	0	1	1	1	0	1	3	2	0.4	5	12	17	6	58	0.90625	64	31	95		1	0	NA
25	25				01/02/2009-12/31/2012	48	18247	10123	7719	6324				9	1	0.1	10	14	24	2	15	5	96	101	118	66	184	0	0	NA	0	0	0	5	4	0.444444	9	7	16	31	106	0.773723	137	87	224		1	2	0.666667
26	26				01/02/2009-12/31/2012	48	21001	16377	8870	8337				2	0	NA	2	13	15	0	1	6	15	21	22	41	63	0	0	NA	0	0	0	4	1	0.2	5	19	24	7	22	0.758621	29	73	102		0	0	NA
27	27				01/04/2010-12/31/2012	36	30708	11951	3777	3054				0	0	NA	0	2	2	1	3	3	13	16	20	8	28	0	0	NA	0	0	0	3	1	0.25	4	4	8	7	17	0.708333	24	14	38		0	0	NA
		Total					1053472	682049	481985	411998	0	0		1304	123		1427	1959	3386	238	769	778	4992	5770	6777	4222	10999	2	2		4	3	7	1186	233		1419	1364	2783	3499	6128	0.636543	9627	7548	17175		73	150
1	2	3	4	5	6	7	8	9	10	11	12	13	14	15	16	17	18	19	20	21	22	23	24	25	26	27	28	29	30	31	32	33	34	35	36	37	38	39	40	41	42	43	44	45	46	47	48	49	50
[truncated: 194 more columns]

## Sheet: TOC
Key to Facilities
The Study Data Set Originated with Major Tertiary Teaching Hospitals, Specialty Hospitals, and Ambulatory Surgery Centers
Facility				Agreement With		Facility Type		Facility Name
Tertiary Hospitals	1			Christiana Care Health Services		Tertiary Hospital		Christiana Hospital
	2			St. Barnabas Health System		Tertiary Hospital		Community Medical Center
	3			Englewood Hospital & Medical Center		Tertiary Hospital		Englewood Hospital & Medical Center
	4			Johns Hopkins Health System		Tertiary Hospital		Johns Hopkins Medical Center
	5			North Shore LIJ Health System		Tertiary Hospital		Lenox Hill Hospital
	6			Martin Memorial Hospital		Tertiary Hospital		Martin Memorial Hospital
	7			St. Barnabas Health System		Tertiary Hospital		Monmouth Medical Center
	8			Atlantic Health Systems		Tertiary Hospital		Morristown Memorial Hospital
	9			North Shore LIJ Health System		Tertiary Hospital		North Shore University Hospital
	10			Atlantic Health Systems		Tertiary Hospital		Overlook Hospital
	11			Temple University Health System		Tertiary Hospital		Temple University Hospital
	12			MedStar Health System		Tertiary Hospital		Washington Hospital Center
	13			Wellington Regional Medical Center		Tertiary Hospital		Wellington Regional Medical Center
	14			Westchester Medical Center		Tertiary Hospital		Westchester Medical Center
	15			Christiana Care Health Services		Tertiary Hospital		Wilmington Hospital
	16			Winthrop University Hospital		Tertiary Hospital		Winthrop University Hospital
	17			Hospital for Special Surgery		Orthopedic Hospital		Hospital for Special Surgery
	18			North Shore LIJ Health System		Eye and Ear Hospital		Manhattan Eye, Ear, & Throat Hospital
	19			Massachusetts Eye & Ear Infirmary		Eye and Ear Hospital		Massachusetts Eye & Ear Infirmary
AmbSurg Centers	20			Christiana Care Health Services		Hospital 1 Surgery Center		Christiana Surgicenter
	21			Johns Hopkins Health System		Hospital 4 Surgery Center		Johns Hopkins Outpatient Center
	22			Martin Memorial Hospital		Hospital 6 Surgery Center		Martin Memorial - Surgery Center
	23			Atlantic Health Systems		Hospital 8 Surgery Center		Morristown Memorial Hospital ASC
	24			North Shore LIJ Health System		Hospital 9 Surgery Center		North Shore - The Schwartz Ambulatory Surgery Center
	25			Atlantic Health Systems		Hospital 10 Surgery Center		Overlook Hospital ASC
	26			Christiana Care Health Services		Hospital 15 Surgery Center		Wilmington Hospital - Roxana Cannon Arsht Surgicenter
	27			Winthrop University Hospital		Hospital 16 Surgery Center		Winthrop Hospital - ASU

## Sheet: Table 1
Table 1
H&P and Lab Data of Patients Who Underwent Surgery
The Study Data Set Originated with Major Tertiary Teaching Hospitals, Specialty Hospitals, and Ambulatory Surgery Centers
Facility				Facility Location		Facility Type		Patients		H&Ps	%		Labs	%		H&Ps & Labs	%		Data Set	%
Tertiary Hospitals	1			Delaware		Tertiary Hospital		78473		62176	0.792323		47738	0.608337		43483	0.554114		62176	0.792323
	2			New Jersey		Tertiary Hospital		23846		8397	0.352135		19200	0.805166		7325	0.307179		8397	0.352135
	3			New Jersey		Tertiary Hospital		40439		27780	0.686961		20792	0.514157		18579	0.459433		27780	0.686961
	4			Maryland		Tertiary Hospital		62300		21639	0.347335		22360	0.358909		13660	0.219262		21639	0.347335
	5			New York		Tertiary Hospital		46562		37201	0.798956		36680	0.787767		33444	0.718268		37201	0.798956
	6			Florida		Tertiary Hospital		14554		11199	0.769479		11248	0.772846		9726	0.66827		11199	0.769479
	7			New Jersey		Tertiary Hospital		41733		30161	0.722713		20570	0.492895		17163	0.411257		30161	0.722713
	8			New Jersey		Tertiary Hospital		62234		46570	0.748305		38040	0.611241		35028	0.562843		46570	0.748305
	9			New York		Tertiary Hospital		55670		21455	0.385396		15108	0.271385		11326	0.203449		21455	0.385396
	10			New Jersey		Tertiary Hospital		29355		19960	0.679952		19840	0.675864		15752	0.536604		19960	0.679952
	11			Pennsylvania		Tertiary Hospital		28079		19023	0.677481		14768	0.525945		13790	0.491114		19023	0.677481
	12			District of Columbia		Tertiary Hospital		57865		35278	0.60966		16877	0.291662		15080	0.260607		35278	0.60966
	13			Florida		Tertiary Hospital		25518		19590	0.767693		16200	0.634846		15260	0.598009		19590	0.767693
	14			New York		Tertiary Hospital		31438		19596	0.623322		11908	0.378777		11169	0.355271		19596	0.623322
	15			Delaware		Tertiary Hospital		22859		17672	0.773087		11230	0.491273		10114	0.442452		17672	0.773087
	16			New York		Tertiary Hospital		16804		12192	0.725542		5129	0.305225		4236	0.252083		12192	0.725542
	17			New York		Orthopedic Hospital		113646		72806	0.640638		30833	0.271307		24531	0.215854		72806	0.640638
	18			New York		Eye and Ear Hospital		42311		33359	0.788424		27955	0.660703		27229	0.643544		33359	0.788424
	19			Massachusetts		Eye and Ear Hospital		59407		53525	0.900988		31094	0.523406		30857	0.519417		53525	0.900988
Subtotal								853093		569579	0.667663		417570	0.489478		357752	0.419359		569579	0.667663
AmbSurg Centers	20			Delaware		Hospital 1 Surgery Center		37414		28732	0.767948		15497	0.414203		14302	0.382263		28732	0.767948
	21			Maryland		Hospital 4 Surgery Center		26411		11385	0.43107		9065	0.343228		5968	0.225966		11385	0.43107
	22			Florida		Hospital 6 Surgery Center		9737		2539	0.260758		2549	0.261785		1850	0.189997		2539	0.260758
	23			New Jersey		Hospital 8 Surgery Center		27392		19148	0.699036		9652	0.352366		8509	0.310638		19148	0.699036
	24			New York		Hospital 9 Surgery Center		29469		12215	0.414503		7286	0.247243		5902	0.200278		12215	0.414503
	25			New Jersey		Hospital 10 Surgery Center		18247		10123	0.554776		7719	0.423028		6324	0.346578		10123	0.554776
	26			Delaware		Hospital 15 Surgery Center		21001		16377	0.77982		8870	0.422361		8337	0.396981		16377	0.77982
	27			New York		Hospital 16 Surgery Center		30708		11951	0.389182		3777	0.122997		3054	0.0994529		11951	0.389182
Subtotal								200379		112470	0.561286		64415	0.321466		54246	0.270717		112470	0.561286
Total								1053472		682049	0.64743		481985	0.45752		411998	0.391086		682049	0.64743
Notes:
	1	The Study Data Set Period covers 48 months through 2012, with the exception of Hospitals 8 and 19 (24 mos) and Hospital 12 (46 mos).
	2	H&P (History and Physical): A report on a patient prepared by a physician that is required for surgical clearance
	3	Labs (Laboratory Tests): Pre-surgical tests that physicians order prior to surgery (H&Ps surface pre-surgical testing requirements)

## Sheet: Table 2
Table 2
Unnecessary Pre-Op PT and aPTT Testing Occurs When H&Ps Show No findings for the Test contemplated
Unnecessary Testing – Where H&Ps Show No Findings
									H&Ps Showing no PT Findings (Unnecessary Tests)						H&Ps Showing no aPTT Findings (Unnecessary Tests)			PT			PT Tests Done					PT Tests Performed								H&Ps where PT Test Indicated & Done								Unnecessary PT Tests Done					aPTT Tests Done
Facility				Data Set		PT Tests Ordered and % of Data Set						aPTT Tests Ordered and % of Data Set						Adj. Warfarin >48hrs			Total		H&Ps where PT Test Indicated & Done			Total		Normal			Abnormal			Total		Normal			Abnormal			Total		Normal Results			Total		H&Ps where aPTT Test Indicated & Done
Tertiary Hospitals	1			62176		9881	0.15892		8811	0.891711		4240	0.0681935		4238	0.999528		9553	0.966805		9881		1070	0.108289		9881		7910	0.800526		1971	0.199474		1070		190	0.17757	0.000934579	880	0.82243		8811		7720	0.876178		4240		2
	2			8397		4833	0.575563		4549	0.941237		4753	0.566035		4751	0.999579		4711	0.974757		4833		284	0.0587627		4833		4427	0.915994		406	0.0840058		284		121	0.426056	0.00352113	163	0.573944		4549		4306	0.946582		4753		2
	3			27780		9913	0.356839		9255	0.933623		9173	0.330202		9170	0.999673		9579	0.966307		9913		658	0.0663775		9913		8871	0.894886		1042	0.105114		658		243	0.369301	0.00151976	415	0.630699		9255		8628	0.932253		9173		3
	4			21639		10077	0.465687		9591	0.951771		8235	0.380563		8231	0.999514		9829	0.97539		10077		486	0.0482286		10077		9372	0.930039		705	0.0699613		486		246	0.506173	0.00205761	240	0.493827		9591		9126	0.951517		8235		4
	5			37201		29005	0.779683		28005	0.965523		27376	0.735894		27366	0.999635		28468	0.981486		29005		1000	0.0344768		29005		26818	0.924599		2187	0.0754008		1000		476	0.476	0.001	524	0.524		28005		26342	0.940618		27376		10
	6			11199		2707	0.241718		2459	0.908386		2391	0.213501		2388	0.998745		2629	0.971186		2707		248	0.0916143		2707		2368	0.874769		339	0.125231		248		80	0.322581	0.00403226	168	0.677419		2459		2288	0.93046		2391		3
	7			30161		8114	0.269023		7698	0.948731		7939	0.263221		7927	0.998488		7893	0.972763		8114		416	0.0512694		8114		7270	0.895982		844	0.104018		416		162	0.389423	0.00240385	254	0.610577		7698		7108	0.923357		7939		12
	8			46570		11892	0.255358		10843	0.911789		10441	0.2242		10433	0.999234		11598	0.975277		11892		1049	0.0882106		11892		10192	0.857047		1700	0.142953		1049		204	0.194471	0.000953289	845	0.805529		10843		9988	0.921147		10441		8
	9			21455		2283	0.106409		2020	0.884801		2117	0.0986716		2109	0.996221		2215	0.970215		2283		263	0.115199		2283		1882	0.824354		401	0.175646		263		61	0.231939	0.00380228	202	0.768061		2020		1821	0.901485		2117		8
	10			19960		10281	0.51508		9787	0.95195		9979	0.49995		9974	0.999499		10121	0.984437		10281		494	0.0480498		10281		9291	0.903706		990	0.0962941		494		171	0.346154	0.00202429	323	0.653846		9787		9120	0.931848		9979		5
	11			19023		3886	0.204279		3278	0.843541		3790	0.199233		3787	0.999208		3408	0.876994		3886		608	0.156459		3886		3351	0.862326		535	0.137674		608		374	0.615132	0.00164474	234	0.384868		3278		2977	0.908176		3790		3
	12			35278		4983	0.14125		4701	0.943408		4426	0.125461		4423	0.999322		4892	0.981738		4983		282	0.0565924		4983		4502	0.903472		481	0.0965282		282		91	0.322695	0.0035461	191	0.677305		4701		4411	0.938311		4426		3
	13			19590		9000	0.459418		8704	0.967111		8397	0.428637		8396	0.999881		8857	0.984111		9000		296	0.0328889		9000		8363	0.929222		637	0.0707778		296		115	0.388514	0.00337838	181	0.611486		8704		8248	0.94761		8397		1
	14			19596		7798	0.397938		7449	0.955245		7384	0.376812		7380	0.999458		7619	0.977045		7798		349	0.0447551		7798		6932	0.888946		866	0.111054		349		144	0.412607	0.00286533	205	0.587393		7449		6788	0.911263		7384		4
	15			17672		2096	0.118606		2008	0.958015		1235	0.0698846		1234	0.99919		2063	0.984256		2096		88	0.0419847		2096		1911	0.911737		185	0.0882634		88		21	0.238636	0.0113636	67	0.761364		2008		1890	0.941235		1235		1
	16			12192		2446	0.200623		2314	0.946034		2403	0.197096		2400	0.998752		2403	0.98242		2446		132	0.0539657		2446		2215	0.90556		231	0.0944399		132		45	0.340909	0.00757576	87	0.659091		2314		2170	0.93777		2403		3
	17			72806		12456	0.171085		12029	0.965719		11983	0.164588		11958	0.997914		12296	0.987155		12456		427	0.0342807		12456		11543	0.926702		913	0.073298		427		154	0.360656	0.00234192	273	0.639344		12029		11389	0.946795		11983		25
	18			33359		21285	0.638059		20729	0.973878		19770	0.592644		19768	0.999899		21061	0.989476		21285		556	0.0261217		21285		19781	0.92934		1504	0.0706601		556		221	0.397482	0.00179856	335	0.602518		20729		19560	0.943606		19770		2
	19			53525		5050	0.0943484		4148	0.821386		3555	0.0664176		3551	0.998875		4769	0.944356		5050		902	0.178614		5050		4247	0.84099		803	0.15901		902		348	0.385809	0.00110865	554	0.614191		4148		3899	0.939971		3555		4
Subtotal				569579		167986	0.29493		158378	0.942805		149587	0.262627		149484	0.999311		163964	0.976058		167986		9608	0.0571952		167986		151246	0.900349		16740	0.0996512		9608		3467	0.360845		6141	0.639155		158378		147779	0.933078		149587		103
AmbSurg Centers	20			28732		563	0.0195949		510	0.905861		383	0.0133301		383	1		535	0.950266		563		53	0.0941385		563		485	0.861456		78	0.138544		53		14	0.264151	0.0188679	39	0.735849		510		471	0.923529		383		0
	21			11385		3654	0.320949		3460	0.946907		2999	0.263417		2997	0.999333		3525	0.964696		3654		194	0.0530925		3654		3466	0.94855		188	0.0514505		194		122	0.628866	0.00515464	72	0.371134		3460		3344	0.966474		2999		2
	22			2539		243	0.095707		223	0.917695		208	0.081922		208	1		235	0.967078		243		20	0.0823045		243		222	0.91358		21	0.0864198		20		10	0.5	0.05	10	0.5		223		212	0.950673		208		0
	23			19148		1325	0.0691978		1267	0.956226		1136	0.0593273		1136	1		1312	0.990189		1325		58	0.0437736		1325		1184	0.893585		141	0.106415		58		14	0.241379	0.0172414	44	0.758621		1267		1170	0.923441		1136		0
	24			12215		853	0.0698322		787	0.922626		792	0.0648383		788	0.994949		842	0.987104		853		66	0.077374		853		746	0.87456		107	0.12544		66		8	0.121212	0.0151515	58	0.878788		787		738	0.937738		792		4
	25			10123		2919	0.288353		2776	0.951011		2764	0.273042		2762	0.999276		2889	0.989723		2919		143	0.0489894		2919		2609	0.893799		310	0.106201		143		33	0.230769	0.00699301	110	0.769231		2776		2576	0.927954		2764		2
	26			16377		520	0.0317518		491	0.944231		458	0.027966		458	1		507	0.975		520		29	0.0557692		520		470	0.903846		50	0.0961538		29		7	0.241379	0.0344828	22	0.758621		491		463	0.942974		458		0
	27			11951		835	0.0698686		811	0.971257		805	0.0673584		805	1		827	0.990419		835		24	0.0287425		835		775	0.928144		60	0.0718563		24		7	0.291667	0.0416667	17	0.708333		811		768	0.946979		805		0
Subtotal				112470		10912	0.0970214		10325	0.946206		9545	0.0848671		9537	0.999162		10672	0.978006		10912		587	0.053794		10912		9957	0.912482		955	0.0875183		587		215	0.366269		372	0.633731		10325		9742	0.943535		9545		8
Total				682049		178898	0.262295		168703	0.943012		159132	0.233315		159021	0.999302		174636	0.976176		357796		10195	0.0670543		178898		161203	0.901089		17695	0.0989111		10195		3682	0.361157		6513	0.638843		168703		157521	0.933718		159132		111
[truncated: 15 more columns]

## Sheet: Table 3
Table 3
Abnormal Findings for PT and aPTT Tests
			PT Tests		H&Ps Without Findings (Unnecessary Tests)					Liver Disease					Bleeding History					Warfarin Therapy <48 hours *					Warfarin Therapy >48 hours *					Clotting Deficiency
Facility			Ordered		Total	Normal	Abnormal			Total	Normal	Abnormal			Total	Normal	Abnormal			Total	Normal	Abnormal			Total	Normal	Abnormal			Total	Normal	Abnormal
Tertiary Hospitals	1	0	9881		8811	7720	1091	0.123822	0	66	39	27	0.409091	0	73	55	18	0.246575	0	189	25	164	0.867725	0	742	71	671	0.904313	0	0	0	0	0
	2	0	4833		4549	4306	243	0.0534183	0	14	10	4	0.285714	0	92	82	10	0.108696	0	16	5	11	0.6875	0	162	24	138	0.851852	0	0	0	0	0
	3	0	9913		9255	8628	627	0.0677472	0	77	62	15	0.194805	0	120	94	26	0.216667	0	137	47	90	0.656934	0	324	40	284	0.876543	0	0	0	0	0
	4	0	10077		9591	9126	465	0.048483	0	105	90	15	0.142857	0	123	107	16	0.130081	0	19	6	13	0.684211	0	238	42	196	0.823529	0	1	1	0	0
	5	0	29005		28005	26342	1663	0.0593823	0	251	217	34	0.135458	0	224	186	38	0.169643	0	62	13	49	0.790323	0	463	60	403	0.87041	0	0	0	0	0
	6	0	2707		2459	2288	171	0.0695405	0	28	25	3	0.107143	0	29	23	6	0.206897	0	21	9	12	0.571429	0	170	23	147	0.864706	0	0	0	0	0
	7	0	8114		7698	7108	590	0.0766433	0	58	46	12	0.206897	0	101	76	25	0.247525	0	62	20	42	0.677419	0	195	20	175	0.897436	0	0	0	0	0
	8	0	11892		10843	9988	855	0.0788527	0	73	63	10	0.136986	0	88	63	25	0.284091	0	133	19	114	0.857143	0	755	59	696	0.921854	0	0	0	0	0
	9	0	2283		2020	1821	199	0.0985149	0	23	20	3	0.130435	0	23	19	4	0.173913	0	21	3	18	0.857143	0	195	19	176	0.902564	0	1	0	1	0
	10	0	10281		9787	9120	667	0.0681516	0	32	26	6	0.1875	0	89	83	6	0.0674157	0	39	13	26	0.666667	0	334	49	285	0.853293	0	0	0	0	0
	11	0	3886		3278	2977	301	0.0918243	0	208	160	48	0.230769	0	209	180	29	0.138756	0	61	15	46	0.754098	0	130	19	111	0.853846	0	0	0	0	0
	12	0	4983		4701	4411	290	0.061689	0	37	30	7	0.189189	0	31	24	7	0.225806	0	23	4	19	0.826087	0	191	33	158	0.827225	0	0	0	0	0
	13	0	9000		8704	8248	456	0.0523897	0	52	43	9	0.173077	0	52	50	2	0.0384615	0	39	7	32	0.820513	0	153	15	138	0.901961	0	0	0	0	0
	14	0	7798		7449	6788	661	0.0887367	0	93	63	30	0.322581	0	62	47	15	0.241935	0	24	7	17	0.708333	0	170	27	143	0.841176	0	0	0	0	0
	15	0	2096		2008	1890	118	0.0587649	0	15	10	5	0.333333	0	7	6	1	0.142857	0	11	2	9	0.818182	0	55	3	52	0.945455	0	0	0	0	0
	16	0	2446		2314	2170	144	0.0622299	0	10	10	0	0	0	19	19	0	0	0	14	3	11	0.785714	0	89	13	76	0.853933	0	0	0	0	0
	17	0	12456		12029	11389	640	0.0532048	0	81	72	9	0.111111	0	37	33	4	0.108108	0	42	11	31	0.738095	0	267	38	229	0.857678	0	0	0	0	0
	18	0	21285		20729	19560	1169	0.0563944	0	119	103	16	0.134454	0	78	63	15	0.192308	0	27	7	20	0.740741	0	332	48	284	0.855422	0	0	0	0	0
	19	0	5050		4148	3899	249	0.0600289	0	132	110	22	0.166667	0	76	60	16	0.210526	0	73	27	46	0.630137	0	621	151	470	0.756844	0	0	0	0	0
Subtotal Tertiary Hospitals		0	167986		158378	147779	10599	0.0669222	0	1474	1199	275	0.186567	0	1533	1270	263	0.171559	0	1013	243	770	0.760118	0	5586	754	4832	0.86502	0	2	1	1	0.5
AmbSurg Centers		0	563		510	471	39	0.0764706	0	1	0	1	1	0	8	7	1	0.125	0	19	0	19	1	0	25	7	18	0.72	0	0	0	0	0
		0	3654		3460	3344	116	0.033526	0	34	27	7	0.205882	0	87	80	7	0.0804598	0	7	2	5	0.714286	0	65	12	53	0.815385	0	1	1	0	0
		0	243		223	212	11	0.0493274	0	2	2	0	0	0	4	3	1	0.25	0	2	1	1	0.5	0	12	4	8	0.666667	0	0	0	0	0
		0	1325		1267	1170	97	0.0765588	0	4	3	1	0.25	0	4	4	0	0	0	5	3	2	0.4	0	45	4	41	0.911111	0	0	0	0	0
		0	853		787	738	49	0.0622618	0	6	4	2	0.333333	0	4	3	1	0.25	0	0	0	0	NA	0	55	1	54	0.981818	0	1	0	1	0
		0	2919		2776	2576	200	0.0720461	0	10	6	4	0.4	0	13	10	3	0.230769	0	7	2	5	0.714286	0	113	15	98	0.867257	0	0	0	0	0
		0	520		491	463	28	0.0570265	0	5	4	1	0.2	0	2	2	0	0	0	6	0	6	1	0	16	1	15	0.9375	0	0	0	0	0
		0	835		811	768	43	0.053021	0	4	3	1	0.25	0	0	0	0	NA	0	4	1	3	0.75	0	16	3	13	0.8125	0	0	0	0	0
Subtotal AmbSurg		0	10912		10325	9742	583	0.0564649	0	66	49	17	0.257576	0	122	109	13	0.106557	0	50	9	41	0.82	0	347	47	300	0.864553	0	2	1	1	0.5
Total		0	178898		168703	157521	11182	0.0662822	0	1540	1248	292	0.18961	0	1655	1379	276	0.166767	0	1063	252	811	0.762935	0	5933	801	5132	0.864992	0	4	2	2	0.5
* "< 48 hours" and "> 48 hours" is the date and time of the PT Test relative to the date and time of the scheduled surgery. Patients discontinue Warfarin 5-days prior to surgery and PT Testing is subsequently performed within 48 hours of surgery. Tests taken before 48 hours prior to surgery are unnecessary.
			aPTT Tests		H&Ps Without Findings (Unnecessary Tests)					On Heparin					Hemophilia					Lupus Anticoagulent					von Willebrand
Facility			Ordered		Total	Normal	Abnormal			Total	Normal	Abnormal			Total	Normal	Abnormal			Total	Normal	Abnormal			Total	Normal	Abnormal
Tertiary Hospitals		0	4240		4238	3972	266	0.0627655	0	1	1	0	0	0	0	0	0	NA	0	0	0	0	NA	0	1	1	0	0
		0	4753		4751	4288	463	0.0974532	0	2	2	0	0	0	0	0	0	NA	0	0	0	0	NA	0	0	0	0	NA
		0	9173		9170	8527	643	0.07012	0	0	0	0	NA	0	0	0	0	NA	0	2	1	1	0.5	0	1	1	0	0
		0	8235		8231	7752	479	0.0581946	0	1	1	0	0	0	0	0	0	NA	0	1	0	1	1	0	2	1	1	0.5
		0	27376		27366	25744	1622	0.0592706	0	0	0	0	NA	0	3	2	1	0.333333	0	5	3	2	0.4	0	2	0	2	1
		0	2391		2388	2240	148	0.0619765	0	0	0	0	NA	0	0	0	0	NA	0	2	0	2	1	0	1	0	1	1
		0	7939		7927	7110	817	0.103065	0	1	1	0	0	0	0	0	0	NA	0	3	0	3	1	0	8	7	1	0.125
		0	10441		10433	9430	1003	0.0961373	0	6	5	1	0.166667	0	0	0	0	NA	0	2	2	0	0	0	0	0	0	NA
		0	2117		2109	1799	310	0.146989	0	6	4	2	0.333333	0	1	1	0	0	0	1	0	1	1	0	0	0	0	NA
		0	9979		9974	9358	616	0.0617606	0	1	1	0	0	0	1	1	0	0	0	3	0	3	1	0	0	0	0	NA
		0	3790		3787	3386	401	0.105889	0	2	2	0	0	0	0	0	0	NA	0	0	0	0	NA	0	1	1	0	0
		0	4426		4423	4050	373	0.0843319	0	2	1	1	0.5	0	0	0	0	NA	0	0	0	0	NA	0	1	1	0	0
		0	8397		8396	7795	601	0.0715817	0	1	1	0	0	0	0	0	0	NA	0	0	0	0	NA	0	0	0	0	NA
		0	7384		7380	6739	641	0.0868564	0	0	0	0	NA	0	4	0	4	1	0	0	0	0	NA	0	0	0	0	NA
		0	1235		1234	1177	57	0.0461912	0	0	0	0	NA	0	0	0	0	NA	0	0	0	0	NA	0	1	1	0	0
		0	2403		2400	2230	170	0.0708333	0	1	0	1	1	0	0	0	0	NA	0	2	1	1	0.5	0	0	0	0	NA
		0	11983		11958	11173	785	0.0656464	0	1	1	0	0	0	1	0	1	1	0	14	7	7	0.5	0	9	9	0	0
		0	19770		19768	18748	1020	0.0515985	0	0	0	0	NA	0	0	0	0	NA	0	2	0	2	1	0	0	0	0	NA
		0	3555		3551	3266	285	0.0802591	0	2	1	1	0.5	0	0	0	0	NA	0	1	1	0	0	0	1	1	0	0
Subtotal Tertiary Hospitals		0	149587		149484	138784	10700	0.0715796	0	27	21	6	0.222222	0	10	4	6	0.6	0	38	15	23	0.605263	0	28	23	5	0.178571
AmbSurg Centers		0	383		383	365	18	0.0469974	0	0	0	0	NA	0	0	0	0	NA	0	0	0	0	NA	0	0	0	0	NA
		0	2999		2997	2870	127	0.0423757	0	0	0	0	NA	0	0	0	0	NA	0	2	1	1	0.5	0	0	0	0	NA
		0	208		208	200	8	0.0384615	0	0	0	0	NA	0	0	0	0	NA	0	0	0	0	NA	0	0	0	0	NA
		0	1136		1136	1070	66	0.0580986	0	0	0	0	NA	0	0	0	0	NA	0	0	0	0	NA	0	0	0	0	NA
		0	792		788	687	101	0.128173	0	2	0	2	1	0	1	1	0	0	0	1	1	0	0	0	0	0	0	NA
		0	2764		2762	2621	141	0.05105	0	0	0	0	NA	0	0	0	0	NA	0	1	1	0	0	0	1	1	0	0
		0	458		458	446	12	0.0262009	0	0	0	0	NA	0	0	0	0	NA	0	0	0	0	NA	0	0	0	0	NA
		0	805		805	762	43	0.0534161	0	0	0	0	NA	0	0	0	0	NA	0	0	0	0	NA	0	0	0	0	NA
Subtotal AmbSurg		0	9545		9537	9021	516	0.0541051	0	2	0	2	1	0	1	1	0	0	0	4	3	1	0.25	0	1	1	0	0
		0	0		0	0	0	0	0	0	0	0	0	0	0	0	0	0	0	0	0	0	0	0	0	0	0	0
Total		0	159132		159021	147805	11216	0.0705316	0	29	21	8	0.275862	0	11	5	6	0.545455	0	42	18	24	0.571429	0	29	24	5	0.172414
Table 3 Underlying Data
Abnormal Findings for PT and aPTT Tests
			PT Tests		H&Ps Without Findings (Unnecessary Tests)					Liver Disease					Bleeding History					Warfarin Therapy <48 hours *					Warfarin Therapy >48 hours *					Clotting Deficiency
Facility			Ordered		Total	Normal	Abnormal			Total	Normal	Abnormal			Total	Normal	Abnormal			Total	Normal	Abnormal			Total	Normal	Abnormal			Total	Normal	Abnormal
Tertiary Hospitals	1		9881		8811	7720	1091	0.123822		66	39	27	0.409091		73	55	18	0.246575		189	25	164	0.867725		742	71	671	0.904313		0	0	0
	2		4833		4549	4306	243	0.0534183		14	10	4	0.285714		92	82	10	0.108696		16	5	11	0.6875		162	24	138	0.851852		0	0	0
	3		9913		9255	8628	627	0.0677472		77	62	15	0.194805		120	94	26	0.216667		137	47	90	0.656934		324	40	284	0.876543		0	0	0
	4		10077		9591	9126	465	0.048483		105	90	15	0.142857		123	107	16	0.130081		19	6	13	0.684211		238	42	196	0.823529		1	1	0
	5		29005		28005	26342	1663	0.0593823		251	217	34	0.135458		224	186	38	0.169643		62	13	49	0.790323		463	60	403	0.87041		0	0	0
	6		2707		2459	2288	171	0.0695405		28	25	3	0.107143		29	23	6	0.206897		21	9	12	0.571429		170	23	147	0.864706		0	0	0
	7		8114		7698	7108	590	0.0766433		58	46	12	0.206897		101	76	25	0.247525		62	20	42	0.677419		195	20	175	0.897436		0	0	0
	8		11892		10843	9988	855	0.0788527		73	63	10	0.136986		88	63	25	0.284091		133	19	114	0.857143		755	59	696	0.921854		0	0	0
	9		2283		2020	1821	199	0.0985149		23	20	3	0.130435		23	19	4	0.173913		21	3	18	0.857143		195	19	176	0.902564		1	0	1
	10		10281		9787	9120	667	0.0681516		32	26	6	0.1875		89	83	6	0.0674157		39	13	26	0.666667		334	49	285	0.853293		0	0	0
	11		3886		3278	2977	301	0.0918243		208	160	48	0.230769		209	180	29	0.138756		61	15	46	0.754098		130	19	111	0.853846		0	0	0
	12		4983		4701	4411	290	0.061689		37	30	7	0.189189		31	24	7	0.225806		23	4	19	0.826087		191	33	158	0.827225		0	0	0
	13		9000		8704	8248	456	0.0523897		52	43	9	0.173077		52	50	2	0.0384615		39	7	32	0.820513		153	15	138	0.901961		0	0	0
	14		7798		7449	6788	661	0.0887367		93	63	30	0.322581		62	47	15	0.241935		24	7	17	0.708333		170	27	143	0.841176		0	0	0
	15		2096		2008	1890	118	0.0587649		15	10	5	0.333333		7	6	1	0.142857		11	2	9	0.818182		55	3	52	0.945455		0	0	0
	16		2446		2314	2170	144	0.0622299		10	10	0	0		19	19	0	0		14	3	11	0.785714		89	13	76	0.853933		0	0	0
	17		12456		12029	11389	640	0.0532048		81	72	9	0.111111		37	33	4	0.108108		42	11	31	0.738095		267	38	229	0.857678		0	0	0
	18		21285		20729	19560	1169	0.0563944		119	103	16	0.134454		78	63	15	0.192308		27	7	20	0.740741		332	48	284	0.855422		0	0	0
	19		5050		4148	3899	249	0.0600289		132	110	22	0.166667		76	60	16	0.210526		73	27	46	0.630137		621	151	470	0.756844		0	0	0
Subtotal			167986		158378	147779	10599	0.0669222		1474	1199	275	0.186567		1533	1270	263	0.171559		1013	243	770	0.760118		5586	754	4832	0.86502		2	1	1	0.5
AmbSurg Centers	20		563		510	471	39	0.0764706		1	0	1	1		8	7	1	0.125		19	0	19	1		25	7	18	0.72		0	0	0
	20		3654		3460	3344	116	0.033526		34	27	7	0.205882		87	80	7	0.0804598		7	2	5	0.714286		65	12	53	0.815385		1	1	0
	22		243		223	212	11	0.0493274		2	2	0	0		4	3	1	0.25		2	1	1	0.5		12	4	8	0.666667		0	0	0
	23		1325		1267	1170	97	0.0765588		4	3	1	0.25		4	4	0	0		5	3	2	0.4		45	4	41	0.911111		0	0	0
	24		853		787	738	49	0.0622618		6	4	2	0.333333		4	3	1	0.25		0	0	0	NA		55	1	54	0.981818		1	0	1
	25		2919		2776	2576	200	0.0720461		10	6	4	0.4		13	10	3	0.230769		7	2	5	0.714286		113	15	98	0.867257		0	0	0
	26		520		491	463	28	0.0570265		5	4	1	0.2		2	2	0	0		6	0	6	1		16	1	15	0.9375		0	0	0
	27		835		811	768	43	0.053021		4	3	1	0.25		0	0	0	NA		4	1	3	0.75		16	3	13	0.8125		0	0	0
Subtotal			10912		10325	9742	583	0.0564649		66	49	17	0.257576		122	109	13	0.106557		50	9	41	0.82		347	47	300	0.864553		2	1	1	0.5
Total			178898	0	168703	157521	11182	0.0662822		1540	1248	292	0.18961		1655	1379	276	0.166767		1063	252	811	0.762935		5933	801	5132	0.864992		4	2	2	0.5
* "< 48 hours" and "> 48 hours" is the date and time of the PT Test relative to the date and time of the scheduled surgery. Patients discontinue Warfarin 5-days prior to surgery and PT Testing is subsequently performed within 48 hours of surgery. Tests taken before 48 hours prior to surgery are unnecessary.
			aPTT Tests		H&Ps Without Findings (Unnecessary Tests)					On Heparin					Hemophilia					Lupus Anticoagulent					von Willebrand
Facility			Ordered		Total	Normal	Abnormal			Total	Normal	Abnormal			Total	Normal	Abnormal			Total	Normal	Abnormal			Total	Normal	Abnormal
Tertiary Hospitals	1		4240		4238	3972	266	0.0627655		1	1	0	0		0	0	0	NA		0	0	0	NA		1	1	0	0
	2		4753		4751	4288	463	0.0974532		2	2	0	0		0	0	0	NA		0	0	0	NA		0	0	0	NA
	3		9173		9170	8527	643	0.07012		0	0	0	NA		0	0	0	NA		2	1	1	0.5		1	1	0	0
	4		8235		8231	7752	479	0.0581946		1	1	0	0		0	0	0	NA		1	0	1	1		2	1	1	0.5
	5		27376		27366	25744	1622	0.0592706		0	0	0	NA		3	2	1	0.333333		5	3	2	0.4		2	0	2	1
	6		2391		2388	2240	148	0.0619765		0	0	0	NA		0	0	0	NA		2	0	2	1		1	0	1	1
	7		7939		7927	7110	817	0.103065		1	1	0	0		0	0	0	NA		3	0	3	1		8	7	1	0.125
	8		10441		10433	9430	1003	0.0961373		6	5	1	0.166667		0	0	0	NA		2	2	0	0		0	0	0	NA
	9		2117		2109	1799	310	0.146989		6	4	2	0.333333		1	1	0	0		1	0	1	1		0	0	0	NA
	10		9979		9974	9358	616	0.0617606		1	1	0	0		1	1	0	0		3	0	3	1		0	0	0	NA
	11		3790		3787	3386	401	0.105889		2	2	0	0		0	0	0	NA		0	0	0	NA		1	1	0	0
	12		4426		4423	4050	373	0.0843319		2	1	1	0.5		0	0	0	NA		0	0	0	NA		1	1	0	0
	13		8397		8396	7795	601	0.0715817		1	1	0	0		0	0	0	NA		0	0	0	NA		0	0	0	NA
	14		7384		7380	6739	641	0.0868564		0	0	0	NA		4	0	4	1		0	0	0	NA		0	0	0	NA
	15		1235		1234	1177	57	0.0461912		0	0	0	NA		0	0	0	NA		0	0	0	NA		1	1	0	0
	16		2403		2400	2230	170	0.0708333		1	0	1	1		0	0	0	NA		2	1	1	0.5		0	0	0	NA
	17		11983		11958	11173	785	0.0656464		1	1	0	0		1	0	1	1		14	7	7	0.5		9	9	0	0
	18		19770		19768	18748	1020	0.0515985		0	0	0	NA		0	0	0	NA		2	0	2	1		0	0	0	NA
	19		3555		3551	3266	285	0.0802591		2	1	1	0.5		0	0	0	NA		1	1	0	0		1	1	0	0
Subtotal			149587		149484	138784	10700	0.0715796		27	21	6	0.222222		10	4	6	0.6		38	15	23	0.605263		28	23	5	0.178571
AmbSurg Centers	20		383		383	365	18	0.0469974		0	0	0	NA		0	0	0	NA		0	0	0	NA		0	0	0	NA
	21		2999		2997	2870	127	0.0423757		0	0	0	NA		0	0	0	NA		2	1	1	0.5		0	0	0	NA
	22		208		208	200	8	0.0384615		0	0	0	NA		0	0	0	NA		0	0	0	NA		0	0	0	NA
	23		1136		1136	1070	66	0.0580986		0	0	0	NA		0	0	0	NA		0	0	0	NA		0	0	0	NA
	24		792		788	687	101	0.128173		2	0	2	1		1	1	0	0		1	1	0	0		0	0	0	NA
	25		2764		2762	2621	141	0.05105		0	0	0	NA		0	0	0	NA		1	1	0	0		1	1	0	0
	26		458		458	446	12	0.0262009		0	0	0	NA		0	0	0	NA		0	0	0	NA		0	0	0	NA
	27		805		805	762	43	0.0534161		0	0	0	NA		0	0	0	NA		0	0	0	NA		0	0	0	NA
Subtotal			9545		9537	9021	516	0.0541051		2	0	2	1		1	1	0	0		4	3	1	0.25		1	1	0	0
Total			159132	0	159021	147805	11216	0.0705316		29	21	8	0.275862		11	5	6	0.545455		42	18	24	0.571429		29	24	5	0.172414
aPTT = Activated Partial Thromboplastin Time Test

## Sheet: Table 4
Table 5																				5
Age Distribution of Abnormal PT and aPTT Test Rates
							PT				Tests - Age <30							Tests - Age 30-50							Tests - Age >50							aPTT		Tests - Age <30							Tests - Age 30-50							Tests - Age >50
Facility				Data Period	Mos.		Total		Tests		Total		Normal		Abnormal			Total		Normal		Abnormal			Total		Normal		Abnormal			Tests		Total		Normal		Abnormal			Total		Normal		Abnormal			Total
Tertiary Hospitals	1			01/02/2009-12/31/2012	48		43483		9881		279		239		40	0.143369		1730		1547		183	0.10578		7872		6124		1748	0.0401996		4240		205		194		11	0.0536585		1129		1088		41	0.0363153		2906
	2			01/02/2009-12/31/2012	48		7325		4833		207		199		8	0.0386473		1229		1192		37	0.0301058		3397		3036		361	0.0492833		4753		203		185		18	0.08867		1214		1147		67	0.0551895		3336
	3			01/02/2009-12/31/2012	48		18579		9913		657		599		58	0.0882801		1746		1661		85	0.0486827		7506		6607		899	0.048388		9173		633		601		32	0.0505529		1623		1559		64	0.0394331		6917
	4			01/02/2009-12/31/2012	48		13660		10077		1023		909		114	0.111437		2333		2214		119	0.0510073		6721		6249		472	0.0345534		8235		959		883		76	0.0792492		2008		1913		95	0.0473108		5268
	5			01/02/2009-12/31/2012	48		33444		29005		1983		1793		190	0.0958144		8885		8441		444	0.0499719		18136		16583		1553	0.0464358		27376		1913		1811		102	0.0533194		8380		8004		376	0.0448687		17082
	6			01/04/2010-12/31/2012	36		9726		2707		27		26		1	0.037037		342		327		15	0.0438596		2338		2015		323	0.03321		2391		25		22		3	0.12		318		300		18	0.0566038		2048
	7			01/02/2009-12/31/2012	48		17163		8114		929		825		104	0.111948		1865		1744		121	0.0648794		5320		4701		619	0.036066		7939		921		842		79	0.0857763		1837		1680		157	0.0854654		5181
	8			01/02/2009-12/31/2012	48		35028		11892		479		440		39	0.0814196		2389		2218		171	0.0715781		9021		7531		1490	0.0425374		10441		450		414		36	0.08		2195		2049		146	0.0665148		7793
	9			03/02/2009-12/31/2012	46		11326		2283		38		33		5	0.131579		308		271		37	0.12013		1937		1578		359	0.031697		2117		35		23		12	0.342857		280		244		36	0.128571		1802
	10			01/02/2009-12/31/2012	48		15752		10281		496		448		48	0.0967742		2296		2162		134	0.0583624		7489		6681		808	0.0512951		9979		479		447		32	0.0668058		2263		2164		99	0.0437472		7237
	11			01/02/2009-12/31/2012	48		13790		3886		203		189		14	0.0689655		1076		964		112	0.104089		2607		2198		409	0.0296592		3790		196		179		17	0.0867347		1055		977		78	0.0739336		2539
	12			01/02/2009-12/31/2012	48		15080		4983		306		284		22	0.0718954		1188		1131		57	0.0479798		3489		3087		402	0.0266578		4426		291		269		22	0.0756014		1094		1018		76	0.0694698		3041
	13			01/02/2009-12/31/2012	48		15260		9000		351		333		18	0.0512821		2264		2192		72	0.0318021		6385		5838		547	0.0358453		8397		307		290		17	0.0553746		2126		2026		100	0.0470367		5964
	14			01/02/2009-12/31/2012	48		11169		7798		2065		1807		258	0.124939		1944		1806		138	0.0709877		3789		3319		470	0.0420808		7384		1998		1815		183	0.0915916		1853		1741		112	0.0604425		3533
	15			01/02/2009-12/31/2012	48		10114		2096		124		115		9	0.0725806		361		343		18	0.0498615		1611		1453		158	0.0156219		1235		123		119		4	0.0325203		276		272		4	0.0144928		836
	16			01/04/2010-12/31/2012	36		4236		2446		67		64		3	0.0447761		507		478		29	0.0571992		1872		1673		199	0.0469783		2403		63		59		4	0.0634921		497		470		27	0.054326		1843
	17			01/02/2009-12/31/2012	48		24531		12456		797		713		84	0.105395		2403		2286		117	0.0486891		9256		8544		712	0.0290245		11983		780		752		28	0.0358974		2321		2219		102	0.0439466		8882
	18			01/02/2009-12/31/2012	48		27229		21285		2688		2471		217	0.0807292		5801		5538		263	0.045337		12796		11772		1024	0.037607		19770		2558		2464		94	0.0367475		5483		5278		205	0.0373883		11729
	19			01/02/2009-12/31/2012	48		30857		5050		506		471		35	0.06917		759		716		43	0.0566535		3785		3060		725	0.0234955		3555		472		450		22	0.0466102		651		622		29	0.0445469		2432
Subtotal							357752		167986		13225				1267	0.0958034		39426				2195	0.0556739		115327				13278	0.0371151		149587		12611				792	0.0628023		36603				1832	0.0500505		100369
AmbSurg Centers	20			01/02/2009-12/31/2012	48		14302		563		28		25		3	0.107143		151		148		3	0.0198675		384		312		72	0.00503426		383		23		23		0	0		129		126		3	0.0232558		231
	21			01/02/2009-12/31/2012	48		5968		3654		466		440		26	0.055794		1002		956		46	0.0459082		2186		2070		116	0.019437		2999		441		418		23	0.0521542		887		858		29	0.0326945		1671
	22			01/04/2010-12/31/2012	36		1850		243		8		8		0	0		34		32		2	0.0588235		201		182		19	0.0102703		208		8		8		0	0		27		27		0	0		173
	23			01/02/2009-12/31/2012	48		8509		1325		161		146		15	0.0931677		205		187		18	0.0878049		959		851		108	0.0126924		1136		158		144		14	0.0886076		174		170		4	0.0229885		804
	24			03/02/2009-12/31/2012	46		5902		853		94		89		5	0.0531915		160		149		11	0.06875		599		508		91	0.0154185		792		94		84		10	0.106383		155		137		18	0.116129		543
	25			01/02/2009-12/31/2012	48		6324		2919		141		134		7	0.0496454		656		608		48	0.0731707		2122		1867		255	0.0403226		2764		147		144		3	0.0204082		633		611		22	0.0347551		1984
	26			01/02/2009-12/31/2012	48		8337		520		45		42		3	0.0666667		143		137		6	0.041958		332		291		41	0.00491784		458		45		43		2	0.0444444		139		136		3	0.0215827		274
	27			01/04/2010-12/31/2012	36		3054		835		206		189		17	0.0825243		194		183		11	0.056701		435		403		32	0.0104781		805		206		196		10	0.0485437		187		179		8	0.0427807		412
Subtotal							54246		10912		1149				76	0.0661445		2545				145	0.0569745		7218				734	0.013531		9545		1122				62	0.0552585		2331				87	0.037323		6092
Total					46.0741		411998		178898		14374		13031		1343	0.0934326		41971		39631		2340	0.0557528		122545		108533		14012	0.0340099		159132		13733		12879		854	0.062186		38934		37015		1919	0.0492885		106461
Table 4																				5
Age Distribution of Abnormal PT and aPTT Test Rates
							PT				Tests - Age <30							Tests - Age 30-50							Tests - Age >50
Facility				Data Period	Mos.		Total		Tests		Total		Normal		Abnormal			Total		Normal		Abnormal			Total		Normal	4	Abnormal
Tertiary Hospitals	1	0	0	01/02/2009-12/31/2012	48	0	43483	0	9881	0	279	0	239		40	0.143369	0	1730	0	1547		183	0.10578	0	7872	0	6124		1748	0.0401996	0
	2	0	0	01/02/2009-12/31/2012	48	0	7325	0	4833	0	207	0	199		8	0.0386473	0	1229	0	1192		37	0.0301058	0	3397	0	3036		361	0.0492833	0
	3	0	0	01/02/2009-12/31/2012	48	0	18579	0	9913	0	657	0	599		58	0.0882801	0	1746	0	1661		85	0.0486827	0	7506	0	6607		899	0.048388	0
	4	0	0	01/02/2009-12/31/2012	48	0	13660	0	10077	0	1023	0	909		114	0.111437	0	2333	0	2214		119	0.0510073	0	6721	0	6249		472	0.0345534	0
	5	0	0	01/02/2009-12/31/2012	48	0	33444	0	29005	0	1983	0	1793		190	0.0958144	0	8885	0	8441		444	0.0499719	0	18136	0	16583		1553	0.0464358	0
	6	0	0	01/04/2010-12/31/2012	36	0	9726	0	2707	0	27	0	26		1	0.037037	0	342	0	327		15	0.0438596	0	2338	0	2015		323	0.03321	0
	7	0	0	01/02/2009-12/31/2012	48	0	17163	0	8114	0	929	0	825		104	0.111948	0	1865	0	1744		121	0.0648794	0	5320	0	4701		619	0.036066	0
	8	0	0	01/02/2009-12/31/2012	48	0	35028	0	11892	0	479	0	440		39	0.0814196	0	2389	0	2218		171	0.0715781	0	9021	0	7531		1490	0.0425374	0
	9	0	0	03/02/2009-12/31/2012	46	0	11326	0	2283	0	38	0	33		5	0.131579	0	308	0	271		37	0.12013	0	1937	0	1578		359	0.031697	0
	10	0	0	01/02/2009-12/31/2012	48	0	15752	0	10281	0	496	0	448		48	0.0967742	0	2296	0	2162		134	0.0583624	0	7489	0	6681		808	0.0512951	0
	11	0	0	01/02/2009-12/31/2012	48	0	13790	0	3886	0	203	0	189		14	0.0689655	0	1076	0	964		112	0.104089	0	2607	0	2198		409	0.0296592	0
	12	0	0	01/02/2009-12/31/2012	48	0	15080	0	4983	0	306	0	284		22	0.0718954	0	1188	0	1131		57	0.0479798	0	3489	0	3087		402	0.0266578	0
	13	0	0	01/02/2009-12/31/2012	48	0	15260	0	9000	0	351	0	333		18	0.0512821	0	2264	0	2192		72	0.0318021	0	6385	0	5838		547	0.0358453	0
	14	0	0	01/02/2009-12/31/2012	48	0	11169	0	7798	0	2065	0	1807		258	0.124939	0	1944	0	1806		138	0.0709877	0	3789	0	3319		470	0.0420808	0
	15	0	0	01/02/2009-12/31/2012	48	0	10114	0	2096	0	124	0	115		9	0.0725806	0	361	0	343		18	0.0498615	0	1611	0	1453		158	0.0156219	0
	16	0	0	01/04/2010-12/31/2012	36	0	4236	0	2446	0	67	0	64		3	0.0447761	0	507	0	478		29	0.0571992	0	1872	0	1673		199	0.0469783	0
	17	0	0	01/02/2009-12/31/2012	48	0	24531	0	12456	0	797	0	713		84	0.105395	0	2403	0	2286		117	0.0486891	0	9256	0	8544		712	0.0290245	0
	18	0	0	01/02/2009-12/31/2012	48	0	27229	0	21285	0	2688	0	2471		217	0.0807292	0	5801	0	5538		263	0.045337	0	12796	0	11772		1024	0.037607	0
	19	0	0	01/02/2009-12/31/2012	48	0	30857	0	5050	0	506	0	471		35	0.06917	0	759	0	716		43	0.0566535	0	3785	0	3060		725	0.0234955	0
Subtotal Tertiary Hospitals							357752		167986		13225				1267	0.0958034		39426				2195	0.0556739		115327				13278	0.0371151
AmbSurg Centers	20	0	0	01/02/2009-12/31/2012	48	0	14302	0	563	0	28	0	25		3	0.107143	0	151	0	148		3	0.0198675	0	384	0	312		72	0.00503426	0
	21	0	0	01/02/2009-12/31/2012	48	0	5968	0	3654	0	466	0	440		26	0.055794	0	1002	0	956		46	0.0459082	0	2186	0	2070		116	0.019437	0
	22	0	0	01/04/2010-12/31/2012	36	0	1850	0	243	0	8	0	8		0	0	0	34	0	32		2	0.0588235	0	201	0	182		19	0.0102703	0
	23	0	0	01/02/2009-12/31/2012	48	0	8509	0	1325	0	161	0	146		15	0.0931677	0	205	0	187		18	0.0878049	0	959	0	851		108	0.0126924	0
	24	0	0	03/02/2009-12/31/2012	46	0	5902	0	853	0	94	0	89		5	0.0531915	0	160	0	149		11	0.06875	0	599	0	508		91	0.0154185	0
	25	0	0	01/02/2009-12/31/2012	48	0	6324	0	2919	0	141	0	134		7	0.0496454	0	656	0	608		48	0.0731707	0	2122	0	1867		255	0.0403226	0
	26	0	0	01/02/2009-12/31/2012	48	0	8337	0	520	0	45	0	42		3	0.0666667	0	143	0	137		6	0.041958	0	332	0	291		41	0.00491784	0
	27	0	0	01/04/2010-12/31/2012	36	0	3054	0	835	0	206	0	189		17	0.0825243	0	194	0	183		11	0.056701	0	435	0	403		32	0.0104781	0
Subtotal AmbSurg		0	0	00:00:00	0	0	54246	0	10912	0	1149	0	0		76	0.0661445	0	2545	0	0		145	0.0569745	0	7218	0	0		734	0.013531	0
Total					46.0741		411998		178898		14374		13031		1343	0.0934326		41971		39631		2340	0.0557528		122545		108533		14012	0.0340099
							aPTT	aPTT	aPTT		Tests - Age <30							Tests - Age 30-50							Tests - Age >50
Facility				Data Period	Mos.		Tests	Tests	Tests		Total		Normal		Abnormal			Total		Normal		Abnormal			Total		Normal		Abnormal
Tertiary Hospitals	0	0	0	00:00:00	0	0	0	0	4240	0	205	0	194	0	11	0.0536585	0	1129	0	1088	0	41	0.0363153	0	2906	0	2692	0	214	0.00492146	0
	0	0	0	00:00:00	0	0	0	0	4753	0	203	0	185	0	18	0.08867	0	1214	0	1147	0	67	0.0551895	0	3336	0	2958	0	378	0.0516041	0
	0	0	0	00:00:00	0	0	0	0	9173	0	633	0	601	0	32	0.0505529	0	1623	0	1559	0	64	0.0394331	0	6917	0	6369	0	548	0.0294957	0
	0	0	0	00:00:00	0	0	0	0	8235	0	959	0	883	0	76	0.0792492	0	2008	0	1913	0	95	0.0473108	0	5268	0	4958	0	310	0.022694	0
	0	0	0	00:00:00	0	0	0	0	27376	0	1913	0	1811	0	102	0.0533194	0	8380	0	8004	0	376	0.0448687	0	17082	0	15933	0	1149	0.0343559	0
	0	0	0	00:00:00	0	0	0	0	2391	0	25	0	22	0	3	0.12	0	318	0	300	0	18	0.0566038	0	2048	0	1918	0	130	0.0133662	0
	0	0	0	00:00:00	0	0	PT	0	7939	0	921	0	842	0	79	0.0857763	0	1837	0	1680	0	157	0.0854654	0	5181	0	4596	0	585	0.034085	0
	0	0	0	Data Period	Mos.	0	Total	0	10441	0	450	0	414	0	36	0.08	0	2195	0	2049	0	146	0.0665148	0	7793	0	6971	0	822	0.0234669	0
	0	0	0	00:00:00	0	0	0	0	2117	0	35	0	23	0	12	0.342857	0	280	0	244	0	36	0.128571	0	1802	0	1537	0	265	0.0233975	0
	1	0	0	01/02/2009-12/31/2012	48	0	43483	0	9979	0	479	0	447	0	32	0.0668058	0	2263	0	2164	0	99	0.0437472	0	7237	0	6749	0	488	0.0309802	0
	2	0	0	01/02/2009-12/31/2012	48	0	7325	0	3790	0	196	0	179	0	17	0.0867347	0	1055	0	977	0	78	0.0739336	0	2539	0	2233	0	306	0.02219	0
	3	0	0	01/02/2009-12/31/2012	48	0	18579	0	4426	0	291	0	269	0	22	0.0756014	0	1094	0	1018	0	76	0.0694698	0	3041	0	2765	0	276	0.0183024	0
	4	0	0	01/02/2009-12/31/2012	48	0	13660	0	8397	0	307	0	290	0	17	0.0553746	0	2126	0	2026	0	100	0.0470367	0	5964	0	5480	0	484	0.0317169	0
	5	0	0	01/02/2009-12/31/2012	48	0	33444	0	7384	0	1998	0	1815	0	183	0.0915916	0	1853	0	1741	0	112	0.0604425	0	3533	0	3183	0	350	0.0313367	0
	6	0	0	01/04/2010-12/31/2012	36	0	9726	0	1235	0	123	0	119	0	4	0.0325203	0	276	0	272	0	4	0.0144928	0	836	0	787	0	49	0.00484477	0
	7	0	0	01/02/2009-12/31/2012	48	0	17163	0	2403	0	63	0	59	0	4	0.0634921	0	497	0	470	0	27	0.054326	0	1843	0	1702	0	141	0.0332861	0
	8	0	0	01/02/2009-12/31/2012	48	0	35028	0	11983	0	780	0	752	0	28	0.0358974	0	2321	0	2219	0	102	0.0439466	0	8882	0	8219	0	663	0.027027	0
	9	0	0	03/02/2009-12/31/2012	46	0	11326	0	19770	0	2558	0	2464	0	94	0.0367475	0	5483	0	5278	0	205	0.0373883	0	11729	0	11006	0	723	0.0265526	0
	10	0	0	01/02/2009-12/31/2012	48	0	15752	0	3555	0	472	0	450	0	22	0.0466102	0	651	0	622	0	29	0.0445469	0	2432	0	2197	0	235	0.00761578	0
Subtotal Tertiary Hospitals							205486	0	149587		12611				792	0.0628023		36603				1832	0.0500505		100369				8116	0.0226861
AmbSurg Centers	12	0	0	01/02/2009-12/31/2012	48	0	15080	0	383	0	23	0	23	0	0	0	0	129	0	126	0	3	0.0232558	0	231	0	216	0	15	0.0010488	0
	13	0	0	01/02/2009-12/31/2012	48	0	15260	0	2999	0	441	0	418	0	23	0.0521542	0	887	0	858	0	29	0.0326945	0	1671	0	1595	0	76	0.0127346	0
	14	0	0	01/02/2009-12/31/2012	48	0	11169	0	208	0	8	0	8	0	0	0	0	27	0	27	0	0	0	0	173	0	165	0	8	0.00432432	0
	15	0	0	01/02/2009-12/31/2012	48	0	10114	0	1136	0	158	0	144	0	14	0.0886076	0	174	0	170	0	4	0.0229885	0	804	0	756	0	48	0.00564109	0
	16	0	0	01/04/2010-12/31/2012	36	0	4236	0	792	0	94	0	84	0	10	0.106383	0	155	0	137	0	18	0.116129	0	543	0	468	0	75	0.0127076	0
	17	0	0	01/02/2009-12/31/2012	48	0	24531	0	2764	0	147	0	144	0	3	0.0204082	0	633	0	611	0	22	0.0347551	0	1984	0	1868	0	116	0.0183428	0
	18	0	0	01/02/2009-12/31/2012	48	0	27229	0	458	0	45	0	43	0	2	0.0444444	0	139	0	136	0	3	0.0215827	0	274	0	267	0	7	0.000839631	0
	19	0	0	01/02/2009-12/31/2012	48	0	30857	0	805	0	206	0	196	0	10	0.0485437	0	187	0	179	0	8	0.0427807	0	412	0	387	0	25	0.00818599	0
Subtotal AmbSurg		0	0	00:00:00	0	0	357752	0	9545	0	1122	0	0	0	62	0.0552585	0	2331	0	0	0	87	0.037323	0	6092	0	0	0	370	0.00682078	0
Total					32.2308		563238	0	159132		13733		12879		854	0.062186		38934		37015		1919	0.0492885		106461		97975		8486	0.0205972
[truncated: 3 more columns]

## Sheet: Table 5
Table 5																				5
Statistical Overview
Description	Data
Total number of facilities from where the data was collected	27
Total number of patients	1053472
Data Set (Number of patients who had an H&P)	682049
Range of numbers of patients at various sites:
Facility 22	9737
Facility 17	113646
Range of H&Ps and Labs:
Facility 27	0.0994529
Facility 5	0.718268
Range of unnecessary PT tests ordered:
Facility 19	0.821386
Facility 18	0.973878
Range of unnecessary aPTT tests ordered:
Facility 24	0.994949
12 of 27 Facilities	1
Total Unnecessary PT Tests ordered (No H&P Findings):	168703
Portion with abnormal results:	11182
Total Unnecessary aPTT Tests ordered (No H&P Findings):	159021
Portion with abnormal results:	11216

## Sheet: Working Group
	Working Group List
IRB/De-Identification	Institution	Author	Contact Names	Hospital Position	Email	Telephone	Cell		Comment																									Deidentification	Update BA
De-Identification	Christiana Care Health System	Y																																SA
	Christiana Care Health System																																	SA
De-Identification	Community Medical Center																																	SA
IRB	Englewood Hospital	Y	Sajjad Naqvi	Anesthesiologiest	sajjadnaqvi25@gmail.com	201-894-3917
	Englewood Hospital	Y	Ahsan A. Awan, M.D	Anesthesiologiest	ahsan.awan@ehmc.com	201-894-3917
	Englewood Hospital	Y	Aryeh Shander, M.D.	Chair of Anesthesia	Aryeh.Shander@ehmc.com
IRB	Hospital for Special Surgery		Steven Magid, M.D.	Internist	MagidS@hss.edu	(212) 606-1060
	Hospital for Special Surgery		Michael Urban, M.D., Ph.D.	Anesthesiologiest	mkpu@aol.com	(212) 606-1206
IRB	Johns Hopkins Hospital		Jerry Stonemetz, M.D.	Anesthesiologiest	JStonemetz@jhmi.edu	3016391068			BA allows IRB
De-Identification	Mass. Eye & Ear Infirmary		Sunil Eapen																															BA
De-Identification	Monmouth Medical Center																																	SA
None	Montefieore Medical Center																																		Yes
None	Atlantic Health System		Judy Wall	Chief Medical Officer	William.Pond@ahsys.org	973-971-5134																													Yes
	Atlantic Health System																																		Yes
None	New York Eye & Ear Infirmary		Jeanne Roasenthal	MD	jrosenthal@nyee.edu				Legal Review BAA																										Yes
None	New York Hospital Cornell																																		Yes
	Northshore/LIJ		Steven Weintraub, M.D.	Anesthesiologiest	Sweintra@lij.edu																													BA
Both	Northshore/LIJ		Ernesto Molmenti, M.D., PhD, MBA	Vice Chair of Surgery	emolment@nshs.edu;	516-750-5658																												BA
IRB	Rockefeller University Hospital		M.N. Capoor, M.D.	Staff	manu@rockefeller.edu	917-658-9869
	Rockefeller University Hospital		Fahad Ahmed	Biostatician	kmw@rockefeller.edu
	Rockefeller University Hospital		Barry Coller
De-Identification	Temple University Hospital																																	BA
De-Identification	Washington Hospital Center		Stephen D. Parker, M.D.	Chair of Anesthesia	Stephen.D.Parker@medstar.net	202-877-7579																												BA
IRB	Westchester Medical Center		Mario Inchiosa, Ph.D.	Researcher	Mario_Inchiosa@nymc.edu	(914) 594-4129
	Westchester Medical Center		Kathryn McGoldrick, M.D.	Chair of Anesthesia	Kathryn_McGoldrick@nymc.edu	914-493-7693
	Westchester Medical Center		Pothula Suryanarayana	Chair of Anesthesia	spothula@mac.com	914-493-7693

[truncated: 12 more sheets: Fig 3B, Table 6, Table 7, Table 8, Misc, IRB and De-Dentification Clause, Table 2Prelim, Plavix study, Table6, Fig 1, Fig 2, Fig 3]
